# Supplementary material for: Extrusion Based 3D Printing of Sustainable Biocomposites from Biocarbon and Poly(trimethylene terephthalate)
Source: Molecules. 2021 Jul 8;26(14):4164. doi: 10.3390/molecules26144164 (PMC8305183; doi:10.3390/molecules26144164)
Supplement: Supplementary file 1 [file molecules-26-04164-s001.zip]

Archive with 1 entries (1 files):
- molecules-1219894-supplementary.pdf
